# Supplementary material for: Sex Differences in the Blood Transcriptome Identify Robust Changes in Immune Cell Proportions with Aging and Influenza Infection
Source: Cell Rep. 2019 Nov 12;29(7):1961–1973.e4. doi: 10.1016/j.celrep.2019.10.019 (PMC6856718; doi:10.1016/j.celrep.2019.10.019)
Supplement: Table S1. iSEXS Gene List, Chromosomal Location, and Effect Sizes, Related to Figure 2 [file mmc2.xlsx]

## Sheet: SupplTable1
Supplemental Table 1:List of genes in the immune Sex Expression Signature (iSEXS)
Gene Symbol	Chromosome Location	Discovery - PBMC			Discovery - Whole Blood			Discovery					Validation - PBMC					Validation - Whole Blood						Validation
		GSE21862 (China)	GSE47353 (USA)	GSE60491 (UK)	GSE17065 (Morocco)	GSE19151 (USA)	GSE53195 (Australia)	Effect Size	Effect Size p-value	Tau-Squared	Cochrane's Q	Heterogeneity P-value	GSE13485 (USA)	GSE18323 (USA)	GSE30453 (USA)	GSE65219 (Finland)	GSE85263 (Colombia)	GSE19442 (South Africa)	GSE21311 (Australia)	GSE37069 (USA)	GSE38484 (Netherlands/Denmark)	GSE58137 (USA)	GSE61821 (Singapore)	Effect Size	Effect Size p-value	Tau-Squared	Cochrane's Q	Heterogeneity P-value
XIST	Known X Escape Gene	5.55485	9.63596	NA	NA	6.63113	6.28572	6.95422	3.20878e-18	2.20026	23.5559	3.09222e-05	NA	40.1212	9.27796	5.03073	NA	2.55629	4.3979	6.98946	6.19641	15.243	5.62745	9.01392	4.30429e-13	12.3304	231.346	0
RPS4X	Known X Escape Gene	0.743937	0.935616	1.44012	1.79612	0.979108	0.533954	1.00387	4.07512e-11	0.0881994	14.9089	0.0107587	-0.499447	1.18898	1.03892	1.31324	-0.444216	1.18561	1.38295	1.40367	0.746276	2.20872	2.16226	1.06191	1.5236e-08	0.292054	54.5531	3.82694e-08
ZBTB20	Autosomal	0.518301	0.72656	0.394483	0.749008	0.430897	0.395076	0.559955	4.08184e-11	0	3.08776	0.686458	0.364882	-0.341265	0.195908	0.0730864	0.684092	0.473255	-0.170394	-0.193245	-0.0611955	0.733511	0.959066	0.165268	0.223195	0.114965	29.629	0.000984854
NMT2	Autosomal	0.463997	0.596123	0.430084	0.723349	0.696587	0.127014	0.496949	8.36629e-11	0	4.69918	0.453683	-0.154339	-0.0571893	0.235113	0.0101285	0.6522	0.736164	0.607221	0.188193	0.442369	1.0764	1.11515	0.397898	0.000438828	0.0777057	25.9292	0.0038366
CDC14A	Autosomal	0.391218	0.509576	0.665781	1.02483	0.366223	0.22992	0.488059	1.88419e-10	0.0136547	8.61193	0.125581	-0.209733	0.0297394	0.217258	-0.0416612	0.795908	0.429707	0.27364	0.174546	0.303606	0.410024	1.76257	0.262425	6.61716e-05	0.01708	17.0077	0.0741928
MARCH3	Autosomal	0.634855	0.410488	NA	0.736276	NA	0.307134	0.563342	8.28479e-10	0	2.31707	0.509258	0.471454	0.137577	-0.0515705	NA	-1.09794	0.291011	0.102818	0.473158	NA	-0.14722	NA	0.066102	0.658063	0.101105	19.3284	0.00721838
LTB	Autosomal	0.376915	0.722839	0.554481	0.56313	0.445114	0.278415	0.46427	8.67013e-10	0	2.47536	0.780202	0.28026	0.101142	0.507851	0.509412	0.250612	-0.0533573	0.565132	0.664182	0.0398825	1.08808	-0.451107	0.378555	0.000898744	0.0654644	20.4105	0.0256005
AMMECR1	X	0.426552	0.853259	0.283851	0.664779	0.357279	0.486195	0.42481	1.54844e-09	0	3.81713	0.576034	NA	0.0144811	0.376534	0.184205	0.844338	0.46455	0.294166	0.000380083	0.211507	0.304992	0.262556	0.22777	0.000209421	0	8.15135	0.518968
FOXP1	Autosomal	0.442508	NA	0.621954	0.693828	0.238508	0.251528	0.450923	2.18147e-09	0.00454497	4.72157	0.317078	1.4174	NA	0.266053	-0.182846	0.626036	0.293274	-0.115496	0.0308428	-0.0382593	0.421209	0.301559	0.160875	0.0706733	0.0351459	19.0151	0.0250644
TUFT1	Autosomal	0.336684	0.478986	0.830721	0.670999	0.353921	0.790472	0.575536	8.49773e-09	0	4.49627	0.480383	0.436068	0.444616	0.951844	1.05455	-1.10634	0.0434257	0.261115	0.0889113	0.12954	0.592759	-0.601963	0.217629	0.190883	0.183383	27.5405	0.00213754
CD40LG	Known X Escape Gene	0.459474	0.547167	1.05511	0.672228	0.66653	0.341512	0.610607	2.25824e-08	0.0114618	5.9495	0.311164	0.180835	-0.188161	0.32648	0.12398	0.856677	0.213532	0.00700264	0.633325	0.530369	0.639686	0.870037	0.37057	0.000247443	0.00987987	10.9586	0.360755
RAB3IP	Autosomal	0.436269	NA	0.538748	0.407723	0.570616	0.374845	0.469592	6.86409e-08	0	0.668618	0.955142	-0.751952	NA	0.416596	0.232965	0.589443	0.10541	0.458942	0.266843	0.55105	0.70501	0.794377	0.369135	2.29659e-05	0.021897	12.9546	0.16467
ZRSR2	Known X Escape Gene	NA	1.78467	1.49634	2.27083	1.10067	0.645692	1.42006	7.9166e-08	0.272794	19.5656	0.00060831	0.945561	2.72145	NA	NA	0.4757	0.569625	NA	NA	NA	1.49475	1.97641	1.34186	0.00083166	0.820571	41.7623	6.58e-08
EFHC2	Known X Escape Gene	0.590469	0.337758	0.492749	0.713295	1.04149	0.325278	0.509834	8.60801e-08	0	4.34387	0.501041	-0.974068	0.853917	0.443792	0.182889	0.0667643	-0.0215865	0.860356	0.0906653	0.735532	0.0332974	0.876543	0.337687	0.0195627	0.125762	23.8551	0.00799443
CA5B	Known X Escape Gene	0.674194	1.1855	1.74837	1.66526	0.827457	0.526492	1.07382	1.21198e-07	0.182845	20.4112	0.00104601	NA	0.441715	0.385611	0.79675	1.09045	0.723761	1.26788	0.370817	0.568805	1.60634	1.76634	0.775384	1.39537e-09	0.0692277	16.3697	0.059551
CD96	Autosomal	0.415864	0.623107	0.378515	0.974239	0.352146	0.268603	0.430341	2.301e-07	0	4.01068	0.547879	-0.378821	-0.373473	-0.174399	0.0662349	0.613489	1.10624	0.389983	0.217472	0.33247	1.34285	0.991406	0.337123	0.0137533	0.120347	29.0548	0.00122086
ZFX	Known X Escape Gene	1.0724	0.696649	1.79306	2.4213	0.830331	2.16529	1.4519	2.3453e-07	0.401566	40.5558	1.15354e-07	0.819938	0.37843	2.06606	1.60994	1.42734	0.952817	1.06932	1.1089	1.25014	2.37858	2.36314	1.2714	8.31076e-13	0.224125	37.211	5.2029e-05
EIF1AX	Known X Escape Gene	0.76921	1.67484	1.15198	3.41844	0.810945	0.973901	1.41048	2.65722e-07	0.405101	65.6549	8.19678e-13	2.07453	2.25568	0.691351	1.16122	1.14098	2.29629	0.386348	0.305066	0.729795	1.93937	0.900323	1.2281	2.08227e-07	0.525046	116.699	0
ANKRD55	Autosomal	0.626249	0.545146	0.458556	0.660546	0.440828	0.342799	0.506765	4.24461e-07	0	1.26013	0.938981	-0.528327	-0.0549137	0.0304338	0.420769	0.993169	0.156618	-0.118201	0.471961	0.279014	0.114437	0.854016	0.238273	0.0266645	0.0273993	12.835	0.233042
MORC4	X	0.429455	0.286084	0.777673	0.549086	0.481423	0.222255	0.471456	5.21464e-07	0	3.82712	0.574565	0.115913	-0.0855492	0.383681	NA	-0.151091	0.174133	-0.439043	NA	0.215233	-0.353724	0.514857	0.0183681	0.866208	0	7.00449	0.536149
MYO3B	Autosomal	0.576709	NA	0.187544	0.127233	0.486328	0.627642	0.461225	7.03385e-07	0.000469675	4.03999	0.400621	NA	NA	0.414448	-0.0130153	0.533761	NA	0.000738752	0.417277	-0.174703	0.0244257	-0.0939762	0.0892365	0.364484	0.0143702	8.61986	0.281112
GALNT3	Autosomal	0.672471	0.448978	0.491668	0.0612763	0.379627	0.393864	0.451647	1.10394e-06	0	3.02287	0.69646	0.895919	-0.172454	1.17295	-0.0759407	-0.757114	0.336037	-0.16577	0.0995201	-0.49429	-0.0847504	0.655681	0.0352322	0.821041	0.166428	29.7929	0.000926043
CA5BP1	Known X Escape Gene	NA	1.07835	NA	1.0654	NA	NA	1.07246	1.43482e-06	0	0.000839922	0.976879	NA	1.20932	NA	NA	NA	0.53435	NA	NA	NA	NA	1.15128	0.867811	0.000495278	0.0725331	3.22338	0.19955
SOCS2	Autosomal	0.37097	0.678126	0.592891	1.07895	0.390032	0.175464	0.487661	1.48762e-06	0.0185354	7.19882	0.206269	-0.51733	0.396511	-0.232906	0.105824	0.679287	0.551615	1.33431	0.365364	0.512344	1.20182	0.259903	0.464255	0.00117432	0.150644	36.7631	6.21903e-05
PIK3IP1	Autosomal	0.371254	0.643348	NA	0.630588	0.330802	0.502019	0.489214	1.87186e-06	0	1.50544	0.825678	0.915003	-0.222248	0.188554	0.0980136	-0.933059	-0.0914538	0.253259	0.211208	0.297681	0.941478	0.961831	0.162363	0.23767	0.10526	21.8016	0.016148
DPP4	Autosomal	0.361367	0.6951	0.464642	1.15413	0.790838	0.184863	0.559911	3.30654e-06	0.0358824	8.65308	0.123728	0.0390745	0.352646	-0.0122999	0.43165	0.820682	0.583924	0.0716687	0.239759	0.586115	0.392515	0.671557	0.394484	2.27104e-06	0	6.91268	0.733662
BBX	Autosomal	0.334905	0.623437	0.624401	0.514998	-0.0128153	0.393133	0.428112	3.88583e-06	0	4.91091	0.426849	0.479667	-0.130034	0.593433	-0.428061	0.127381	0.563478	-0.21529	-0.035707	-0.0387464	0.712855	0.366595	0.135329	0.251567	0.0649458	18.625	0.045292
GPA33	Autosomal	0.522932	0.829714	0.933206	0.798317	0.209612	0.261601	0.573187	5.01542e-06	0.033429	7.77805	0.1689	-0.245448	0.0392064	0.177615	0.951035	1.19533	0.506981	-0.38907	0.0329248	0.0691018	1.36047	0.853459	0.361907	0.0303804	0.184957	27.6239	0.00207313
DACT1	Autosomal	0.448641	1.20292	1.327	1.12924	0.350264	0.635348	0.842891	5.10341e-06	0.131772	16.8475	0.00479831	0.717495	1.05972	-0.171182	NA	1.82229	0.861338	0.206302	0.43779	0.0517184	0.79251	0.58476	0.540912	0.000550684	0.159879	36.6888	2.99054e-05
UBA1	Known X Escape Gene	NA	0.506132	NA	1.57195	0.846793	0.762797	0.875261	6.18764e-06	0.0711019	5.74175	0.124873	0.499883	0.717868	NA	NA	1.28609	-0.130907	NA	NA	NA	0.499689	0.807188	0.602187	0.000900752	0.0648147	7.52207	0.184617
MED13	Autosomal	0.499234	0.592456	NA	0.130827	0.0397766	0.27447	0.431181	6.26137e-06	0	2.74091	0.602075	0.279755	-0.15853	-0.333126	NA	-0.0375713	0.0754902	-0.0140494	0.0437438	0.161409	-0.0998323	0.413114	0.0199559	0.786872	0	4.62138	0.865987
TMEM45B	Autosomal	0.493539	NA	0.770016	1.01539	0.143486	0.317698	0.560674	1.1169e-05	0.0162515	4.98869	0.28846	0.226036	NA	0.436742	0.379849	0.217595	-0.329915	0.224456	0.573001	0.240001	0.39179	0.575808	0.26617	0.0056987	0	7.29591	0.606341
MYLIP	Autosomal	0.340018	0.437402	0.450558	0.179323	0.455372	0.635426	0.429393	1.1344e-05	0	1.72809	0.885342	0.914703	-0.0921675	0.810051	0.651136	0.107474	0.0977278	0.768227	0.108307	0.178571	0.383157	0.706147	0.306971	0.00160139	0.0188794	12.3114	0.264753
LY9	Autosomal	0.27366	0.64738	0.60079	0.640868	0.239979	0.106112	0.402848	1.21755e-05	0.0194048	8.34046	0.138444	-0.970641	-0.0495987	-0.177324	0.184925	0.87073	0.44888	-0.135701	0.257385	0.267486	0.555145	0.595663	0.17921	0.0749135	0.0546677	22.1953	0.01414
IL23R	Autosomal	0.488878	NA	0.341741	0.690556	NA	0.223358	0.42523	1.49288e-05	0	1.89747	0.593958	NA	NA	0.0902399	NA	0.813283	NA	0.734725	NA	0.192073	0.272711	NA	0.390235	0.00670196	0.0469962	7.57416	0.108483
NLRP2	Autosomal	0.507319	0.641981	0.25672	0.809293	1.01366	0.223363	0.514602	1.5544e-05	0.0231942	6.89288	0.228729	-0.0698072	0.236548	0.635928	0.444793	0.807997	0.321368	0.678984	0.0844308	0.400953	0.559932	0.813911	0.406653	1.14457e-05	0	6.67087	0.756109
SYAP1	Known X Escape Gene	0.60786	NA	0.368663	0.925772	0.438084	0.114754	0.468187	1.90879e-05	0.0183512	5.78703	0.215628	NA	NA	0.608336	0.407869	-1.11972	-0.203052	-0.00683029	0.151693	-0.1069	0.297947	0.580049	0.0804893	0.544194	0.0880218	20.7187	0.00793333
NT5E	Autosomal	0.443377	0.423721	0.410597	0.754397	-0.157688	0.536828	0.43111	1.93332e-05	0	4.26129	0.512442	-0.534668	0.471943	-0.0385801	0.123679	0.224493	0.62398	0.265737	-0.0472567	0.696891	0.661397	0.358604	0.305829	0.00369779	0.0232703	12.4111	0.258486
LMOD3	Autosomal	0.656515	NA	0.464886	-0.0401852	0.406511	0.446346	0.446102	1.94312e-05	0	3.6576	0.454323	0.829809	NA	0.797929	0.120372	0.15646	0.458057	-0.189233	0.361084	-0.32638	-0.266082	NA	0.142934	0.304027	0.0693425	13.7329	0.088998
KIAA0408	Autosomal	0.498542	0.337055	0.392429	0.429289	0.36159	0.410655	0.41487	2.16118e-05	0	0.311365	0.997424	0.423511	0.267281	0.631492	0.166029	NA	0.0525553	-0.163684	0.0525321	-0.12464	0.183379	NA	0.0770004	0.427055	0	4.88345	0.769958
CERS4	Autosomal	NA	1.03203	NA	0.794094	NA	NA	0.920861	2.54731e-05	0	0.294645	0.587259	0.73814	-0.153296	NA	NA	NA	0.117151	NA	NA	NA	NA	0.160566	0.118195	0.549948	0	2.38909	0.495669
AGMAT	Autosomal	0.564787	0.548701	0.251045	0.664613	0.443865	0.0348112	0.402086	2.6176e-05	0.00202474	5.18848	0.393313	-0.75963	0.0115706	0.0123606	0.704207	1.5353	-0.0711378	0.245458	0.239659	0.339346	0.562613	0.624514	0.295686	0.0302855	0.10439	22.0515	0.0148444
ARHGAP15	Autosomal	0.0492609	0.496654	0.52951	0.707663	0.501513	0.553867	0.423491	2.66858e-05	0.00304264	5.25819	0.385189	-0.489093	-0.573662	0.244996	0.517959	0.389171	0.294901	0.604379	0.374898	0.113759	0.269008	0.0108112	0.201621	0.0627232	0.0241755	12.3627	0.261518
RALGPS2	Autosomal	0.43471	0.222559	0.665499	0.327856	-0.0150697	0.367491	0.401631	3.01016e-05	0.0185661	7.73054	0.171725	NA	-0.496907	0.432662	-0.223521	-0.515649	0.225639	-0.0138697	0.157956	0.0808594	0.0723973	-0.109004	0.0607269	0.406434	0.0103534	11.2878	0.256497
DDX3X	Known X Escape Gene	0.29911	0.385256	0.886974	2.47205	0.684268	1.29362	0.900455	3.7828e-05	0.235459	39.155	2.21015e-07	NA	0.885531	0.865108	0.432536	-0.34594	0.675472	0.407973	1.04641	0.784087	0.741879	1.68385	0.684858	1.88408e-10	0.0576448	19.8395	0.0189292
AP3M2	Autosomal	0.210318	0.875586	0.574874	0.907964	0.427845	0.225485	0.477358	5.85254e-05	0.0238046	6.97693	0.222361	NA	0.073951	0.229288	0.325931	0.0684428	0.44482	0.662875	0.31625	0.231828	1.6547	0.475397	0.377768	0.000756176	0.0251929	11.311	0.254991
HSD17B7	Autosomal	0.517866	0.649992	0.353365	NA	0.433347	0.192134	0.413353	6.02292e-05	0	2.04663	0.727183	NA	-0.217026	1.00285	0.0663685	NA	0.265827	-0.238585	0.072435	-0.536921	-0.195063	-0.375259	-0.0587885	0.678498	0.0775777	14.5275	0.0690104
ZNF827	Autosomal	0.553971	NA	NA	0.805795	0.511083	0.204199	0.477787	6.226e-05	0	2.7528	0.43133	0.153952	NA	0.122101	-0.227404	0.470727	0.645757	-0.434078	0.25322	-0.153824	0.892205	1.37184	0.24284	0.123168	0.142976	24.2731	0.00388976
FUNDC1	Known X Escape Gene	0.280127	NA	0.660956	1.01304	0.450856	0.268692	0.478447	8.75302e-05	0.0180266	5.27991	0.259764	0.108235	NA	0.550671	0.660443	0.0612924	1.28927	0.314554	0.131561	0.634649	1.01027	0.154515	0.465631	5.79507e-05	0.0258002	11.2029	0.26206
PHLDB2	Autosomal	0.587039	NA	0.370286	0.615776	-0.367697	0.157951	0.428083	8.96449e-05	0.0079719	4.56719	0.334655	NA	NA	0.107375	NA	-0.323878	0.276781	0.214236	NA	0.0243098	0.0595306	0.282021	0.0417621	0.617506	0	5.13875	0.526145
MAML2	Autosomal	0.446968	NA	0.140212	0.900402	0.69383	0.559199	0.467516	9.24486e-05	0.00862677	4.53247	0.338714	0.779251	NA	0.137454	0.194352	1.27766	0.343197	0.115137	0.446264	0.0319034	0.113446	0.556907	0.327024	0.0031348	0.023171	11.1503	0.265546
PGAP1	Autosomal	0.196898	0.803271	0.485971	0.382611	0.424099	0.176666	0.410742	9.481e-05	0.0110904	5.99885	0.306331	1.47396	0.250098	0.694737	NA	-0.329105	0.479141	0.053787	NA	-0.0661995	0.0869395	0.983549	0.290305	0.040456	0.0823774	16.1121	0.0408031
NKRF	X	0.420851	1.06489	0.760805	1.12566	0.204064	0.227474	0.591375	9.58742e-05	0.0740454	11.0713	0.0499853	0.864988	0.733092	0.414379	0.119765	-0.325115	0.388527	1.01696	0.345795	0.856407	1.40689	2.31348	0.644956	7.96654e-05	0.166513	25.3421	0.00473342
MPP6	Autosomal	0.348466	0.24396	0.675246	0.556194	0.527107	0.227108	0.40581	0.000103906	0	2.81328	0.728745	-0.0113818	-0.607343	-0.367989	0.448665	-0.577213	0.364519	0.344998	-0.026198	0.326095	0.430064	0.271646	0.0633583	0.598774	0.0505265	14.9362	0.134406
RPAP2	Autosomal	0.586708	0.499706	NA	0.338854	0.121927	0.4256	0.430984	0.000107774	0	1.92843	0.74892	-1.04661	-0.307593	0.485255	0.121206	-0.103262	0.417444	0.355956	0.232912	0.213884	0.282026	0.164928	0.1504	0.122561	0.00890235	10.9282	0.36314
ALPL	Autosomal	0.204337	0.478948	0.550189	0.00661708	0.847622	0.735572	0.475193	0.000111388	0.0305443	7.57412	0.181321	0.286972	-0.397226	0.902335	1.1096	0.710149	-0.294643	0.869661	0.560779	0.261973	-0.603468	-0.172598	0.322856	0.051409	0.181125	27.1587	0.00245794
EDAR	Autosomal	0.433068	0.832968	0.377986	0.988538	-0.0963583	0.529607	0.491331	0.000124519	0.0346674	7.78419	0.168537	0.454651	0.135341	0.452586	NA	1.58383	0.490994	0.150369	0.163255	0.504742	0.412739	1.34064	0.48396	0.000377973	0.0695051	14.9305	0.0928619
SNORA29	Autosomal	NA	0.45053	NA	0.350743	0.418866	0.42153	0.425232	0.000138553	0	0.0822727	0.993876	NA	-0.337377	NA	NA	NA	-0.123975	NA	NA	NA	-0.21236	NA	-0.247153	0.0620447	0	0.564249	0.75418
TMEM63A	Autosomal	0.237268	0.525059	0.679962	0.501046	0.653092	-0.0327313	0.417881	0.000149091	0.0259425	7.86573	0.163792	0.0544571	0.20318	0.443843	0.287464	1.33908	0.166226	-0.107351	-0.0811743	0.170241	0.863095	1.13143	0.293357	0.0102295	0.0571477	17.8606	0.0573614
ZNF292	Autosomal	0.644564	0.307806	NA	0.335883	1.04729	0.2811	0.417191	0.00015274	0	2.45021	0.653574	NA	-0.160538	0.246886	NA	NA	0.253158	0.760936	-0.0846742	0.149098	0.0721595	0.832695	0.182049	0.122894	0.0296929	9.64212	0.209777
ZRANB1	Autosomal	0.679556	NA	0.172631	0.475008	0.737737	0.240104	0.44816	0.000157652	0.0145888	5.04351	0.282862	0.410626	NA	-0.0891945	-0.453389	-1.00072	0.139447	-0.0481174	0.362119	-0.206288	-0.0195664	0.238511	-0.101391	0.478711	0.107779	20.4797	0.0151719
FGF9	Autosomal	0.746846	0.85906	0.609384	0.199937	0.139116	0.204611	0.473449	0.00015804	0.0335123	7.80462	0.167337	0.821048	0.608427	0.274211	NA	-0.617243	0.469969	0.63152	0.441929	0.400847	0.640719	NA	0.413989	0.000368434	0.0331191	11.0893	0.196689
HELB	Autosomal	0.563262	NA	0.151116	0.574359	NA	0.288171	0.400395	0.000171715	0	2.89868	0.407511	0.32385	NA	0.982036	0.388581	0.581988	NA	0.505862	0.422864	0.243763	0.281577	0.514115	0.426733	3.66698e-05	0	3.23887	0.918485
MSL1	Autosomal	NA	0.637063	NA	0.204768	0.77067	0.382828	0.497542	0.000181397	0	2.42595	0.488822	-0.603906	-0.158207	NA	NA	NA	-0.1782	NA	NA	NA	0.39103	0.534604	-0.0642076	0.68629	0.0113567	4.3649	0.358869
ZNF669	Autosomal	0.640454	1.16798	0.442671	0.407283	0.157172	0.236278	0.480612	0.000204034	0.050693	10.5597	0.0608446	0.352887	-0.145743	0.07631	-0.0590766	-0.672957	0.315388	-0.287059	0.233125	-0.1166	0.0644604	0.796489	-0.016599	0.846224	0.0152167	12.4527	0.255902
ZC4H2	X	NA	0.323215	NA	0.788469	0.610301	0.549729	0.543247	0.000234345	0	1.21328	0.749821	0.691105	-0.35501	NA	NA	0.506287	-0.204538	NA	NA	-0.0430451	0.221689	0.432301	0.058499	0.647317	0.0239415	7.61274	0.26787
RGCC	Autosomal	NA	0.640271	NA	0.99313	NA	NA	0.794285	0.000236259	0	0.65621	0.417901	0.311108	-0.0617476	NA	NA	NA	0.248788	NA	NA	NA	NA	0.285849	0.163607	0.351298	0	0.781754	0.853826
ARID5B	Autosomal	0.431678	0.580902	0.669934	1.36165	0.152108	0.253874	0.526867	0.000242911	0.0612506	10.1048	0.0723184	0.341751	0.0204675	0.165534	0.248372	NA	0.0624639	0.480398	-0.105068	0.252208	0.873807	0.786764	0.21557	0.0202623	0	7.53592	0.581503
MAN1C1	Autosomal	0.33316	0.754526	0.705695	1.01653	-0.251791	0.391391	0.517371	0.000244937	0.0582478	10.0595	0.0735668	-0.306777	0.3205	0.410856	0.756784	1.34289	0.631998	0.244812	0.130478	0.515284	0.622287	0.397617	0.457201	5.68583e-06	0.0232141	12.7028	0.240765
MAL	Autosomal	0.337794	1.18342	0.283791	0.806692	0.399801	0.152771	0.454862	0.000262842	0.0442207	9.92517	0.0773836	0.94696	0.145227	0.00266068	0.655867	1.45363	0.296909	0.160452	0.728916	0.274551	1.00235	-0.0793649	0.481526	9.93116e-05	0.0865055	23.6235	0.00866484
PIM2	X	0.0347538	0.598409	0.623818	0.787472	0.243908	0.6086	0.447951	0.000291141	0.0315941	7.67073	0.17534	NA	-0.245632	0.0367043	0.705882	0.617766	-0.230719	0.420516	0.177599	-0.009706	1.25487	-0.418721	0.221166	0.10621	0.0809408	16.464	0.0578028
HSPB1	Autosomal	0.652468	1.20633	0.373133	0.501437	0.61675	0.0447167	0.53514	0.000292533	0.0685417	10.7101	0.0574396	NA	0.416575	-0.103154	0.42367	0.160493	-0.311157	-0.012539	0.444059	-0.23805	1.3575	0.135591	0.190145	0.161686	0.0789156	16.3117	0.0606503
SHROOM4	X	0.55947	NA	NA	-0.0161056	0.437755	0.669038	0.470624	0.000294683	0.00981695	3.4995	0.320827	0.791486	NA	0.984017	0.0199134	NA	-0.408619	-0.190197	0.32286	-0.347757	-0.0361736	0.365796	0.0729773	0.620167	0.0959585	16.6508	0.0339582
RGPD2	Autosomal	0.481006	NA	NA	NA	0.298878	0.591245	0.515892	0.000327261	0	0.272961	0.872423	NA	NA	-0.241886	0.262314	NA	-0.0557624	0.218925	-0.0345942	0.686016	0.353812	NA	0.200895	0.122837	0.0368326	8.77486	0.186641
CD27	Autosomal	0.584404	0.883386	0.411669	1.01905	0.267183	0.0545834	0.493916	0.000328054	0.0518265	9.34437	0.096092	-0.0237616	-0.174268	0.131475	0.173348	1.16707	-0.0560291	-0.540241	0.130165	0.155254	1.15869	-0.0709074	0.156436	0.277047	0.112294	20.8989	0.0218097
USP9X	Known X Escape Gene	0.339677	0.567952	1.44524	1.6463	0.113961	0.84692	0.781084	0.000340855	0.230552	30.1525	1.37637e-05	0.960216	1.13626	1.26968	0.591235	-0.172693	0.60223	0.632642	0.555946	0.341524	0.489132	1.10612	0.640727	6.28421e-09	0.0609915	20.1522	0.0278454
FAM171A1	Autosomal	NA	0.91924	NA	0.384105	0.38977	0.332318	0.474876	0.000349892	0	2.86322	0.413199	NA	-0.447706	NA	NA	NA	0.680067	NA	NA	0.488348	0.994512	0.0878189	0.344687	0.16272	0.17737	10.1872	0.0373896
SMC1A	Known X Escape Gene	0.349758	0.633747	1.57037	2.54133	0.479064	0.557398	0.962388	0.000376629	0.366291	35.0609	1.46309e-06	0.298561	1.17545	0.939995	0.393067	1.52166	1.05733	0.196098	1.11872	0.450095	1.05106	2.2407	0.875748	4.49831e-09	0.134654	24.5189	0.00633599
KIAA0355	Autosomal	0.105422	0.732287	0.39581	1.00664	0.41584	0.300908	0.425113	0.000402482	0.0266669	7.25568	0.202309	0.607103	-0.0262216	0.695063	0.285985	0.877648	0.851784	0.570017	0.421404	0.630106	1.03392	0.828967	0.556188	7.26494e-09	0	7.72041	0.656126
CEP41	Autosomal	NA	0.844109	NA	0.657073	NA	NA	0.757531	0.000425025	0	0.188223	0.664399	-0.659602	0.362811	NA	NA	NA	0.051398	NA	NA	NA	NA	0.757418	0.126789	0.550017	0.070692	4.95133	0.175396
MTCL1	Autosomal	NA	0.893593	NA	0.599475	NA	NA	0.755993	0.000440449	0	0.465474	0.495077	NA	-0.411473	NA	NA	NA	0.305177	NA	NA	NA	NA	-0.162233	-0.129795	0.560262	0.00620466	2.08227	0.353054
RTKN2	Autosomal	0.448902	NA	NA	0.543601	0.147332	0.473278	0.449441	0.000444946	0	0.532708	0.911649	-0.035818	NA	-0.443986	NA	0.621645	-0.0862575	0.415022	NA	0.26401	0.34548	0.820541	0.221202	0.0700637	0.0142924	7.94227	0.337712
ZC3H11B	Autosomal	NA	NA	NA	NA	0.469996	0.683408	0.587972	0.000462761	0	0.399288	0.527457	NA	NA	NA	NA	NA	NA	NA	NA	NA	NA	NA	NA	NA	NA	NA	NA
NUP62CL	Known X Escape Gene	0.312294	0.589486	0.97505	0.336378	0.429305	0.176286	0.470551	0.00047555	0.0372347	7.72745	0.17191	0.691319	0.263057	0.272168	NA	1.07721	0.476634	0.422717	NA	0.179776	0.374479	NA	0.398987	0.000234485	0	5.34458	0.617991
TGM3	Autosomal	0.200837	0.259924	0.680111	0.0588005	0.895185	0.411258	0.421573	0.00049252	0.0280646	7.37816	0.194	0.113392	-0.376061	0.538579	0.475512	0.172125	-0.247278	0.665934	0.487488	0.613437	-0.322038	-0.367673	0.237194	0.0620877	0.066779	16.4828	0.0866215
BAGE5	Autosomal	0.632139	NA	NA	NA	0.366356	0.277246	0.453532	0.000652319	0	1.52742	0.465934	NA	NA	0.239221	-0.164109	NA	NA	-0.112137	0.402055	0.258843	0.0494199	NA	0.15608	0.167561	0	3.43027	0.633964
ERCC6L	X	0.577919	0.682748	NA	1.24485	0.251118	0.153064	0.556102	0.000670074	0.0655129	8.30774	0.080934	1.56405	1.22263	0.210703	NA	1.0981	0.972577	0.122902	NA	0.1968	0.336544	1.44198	0.64688	0.000169077	0.157898	24.1549	0.00215867
PAG1	Autosomal	0.165459	NA	0.704019	0.830197	0.279143	0.519599	0.423198	0.000681306	0.0379367	8.23026	0.0834984	0.249407	NA	0.238878	-0.0367373	1.10147	0.50264	0.505818	0.191883	0.581982	0.647644	0.494633	0.408037	6.91237e-06	0.0331031	16.4069	0.0588549
SATB1	Autosomal	0.488289	0.978068	0.322868	0.907543	0.304655	0.0471164	0.460197	0.000703793	0.0493846	9.15585	0.103007	-0.065404	-0.210397	-0.0170121	-0.519493	0.0916137	1.01489	0.327395	-0.396588	0.34699	0.71916	1.00179	0.190769	0.247145	0.189578	30.428	0.000728849
ZNF527	Autosomal	0.735379	NA	NA	0.338068	-0.352281	0.330765	0.482398	0.00070384	0.0081515	3.30323	0.347193	NA	NA	0.114571	NA	NA	0.0566802	0.0695877	0.291215	0.163238	0.532421	0.619302	0.214763	0.0559797	0	1.96719	0.922691
NAA10	Known X Escape Gene	NA	0.958761	NA	0.516141	NA	NA	0.74816	0.000712917	0.00498802	1.05365	0.304667	-0.309157	0.0547757	NA	NA	-0.231985	-0.21362	NA	NA	NA	0.258639	0.17332	-0.046272	0.768321	0	1.68284	0.891055
PLEKHB1	Autosomal	0.101029	0.689943	0.528993	0.95737	0.542591	0.158417	0.43634	0.000726871	0.0377549	8.10759	0.150405	0.214119	0.078683	-0.0835408	0.750961	0.89014	0.0307978	-0.14799	0.418966	0.275021	0.952663	0.447094	0.296441	0.00514018	0.0279552	13.0486	0.220969
PCDHB19P	Autosomal	0.464133	NA	NA	NA	0.425357	0.401358	0.433925	0.000727882	0	0.0462562	0.977137	NA	NA	0.981016	0.187711	NA	NA	-0.492456	0.0466298	-0.490074	0.0604067	NA	-0.0138424	0.945098	0.151629	14.2579	0.0140514
RNF169	Autosomal	0.565196	NA	NA	0.14008	0.618685	0.240383	0.409339	0.000748384	0	2.46139	0.482308	NA	NA	-0.140309	0.335102	NA	-0.130883	-0.139814	0.11425	0.0623136	-0.06608	0.748202	0.0632058	0.550408	0	3.82634	0.799549
KDM5D	Y	NA	-14.5692	NA	-16.4444	NA	NA	-15.3122	4.50815e-38	0	0.597068	0.439699	-16.3895	-25.6405	NA	NA	NA	-15.0893	NA	NA	NA	-17.8844	-6.12467	-16.0345	1.17653e-05	61.3046	56.397	1.65544e-11
RPS4Y1	Y	-17.5038	-13.2866	-19.2554	-22.8544	-13.875	-13.6126	-16.357	1.85728e-36	7.62645	23.4641	0.000275123	NA	-27.9503	-19.7534	-6.75764	-10.5084	-23.2504	-15.9123	-13.4389	-19.6329	-16.0744	-5.81162	-15.4365	2.65631e-15	34.2701	157.307	0
MPO	Autosomal	-1.0349	-1.03244	-0.5749	-0.891604	-0.279982	-0.736853	-0.789067	3.71368e-12	0.0197412	6.724	0.24199	-0.601072	-0.529787	-0.443561	-0.802485	0.0989098	-0.718198	-0.756599	-0.942033	-0.747253	-1.25236	-0.809643	-0.683234	4.34447e-14	0	9.28306	0.505467
EIF1AY	Y	-7.02321	-4.52228	-18.3121	-17.7677	-5.26048	-12.2759	-10.4059	1.27477e-11	13.0023	167.239	0	-12.332	-13.7216	-16.2243	-6.27438	-12.6635	-7.93047	-4.04231	-8.60298	-3.21827	-8.93299	-5.21464	-8.72317	9.189e-17	10.9074	311.48	0
PER3	Autosomal	-0.568602	-0.816599	-0.520367	-0.920683	-0.395205	-0.985444	-0.675464	1.51441e-11	0	4.43647	0.488428	-0.640668	-1.15507	-0.570117	-0.596449	0.225182	-0.41511	-0.175684	0.0557786	-0.196545	-0.478137	-0.96069	-0.369738	0.00265223	0.0547073	15.2551	0.123035
CTSG	Autosomal	-0.733624	-0.93208	-0.558875	-0.630675	-0.662855	-0.6148	-0.677163	2.42944e-11	0	1.21385	0.943541	0.114087	-0.871637	-0.578324	-0.837186	0.101581	-1.02857	-0.662663	-0.799401	-0.632165	-1.15082	-1.05288	-0.670249	2.49194e-10	0.0151529	11.4081	0.326621
USP9Y	Y	-3.03785	-7.25409	-4.56358	-11.138	NA	-3.01207	-5.35697	1.26129e-10	3.02251	67.3049	8.40439e-14	NA	-13.8094	-3.49193	NA	-10.0202	-4.46365	-1.79994	-1.16413	-1.68958	-3.41919	-3.35126	-4.23134	1.55643e-10	3.40647	150.584	0
DEFA4	Autosomal	-0.586098	-0.852287	-0.447032	-0.83203	-0.525719	-0.640104	-0.613637	6.78517e-10	0	1.84787	0.869769	-0.529817	-0.819124	0.0180151	-0.990365	0.411801	-0.917733	-0.569166	-0.61543	-0.848781	-0.919589	-0.802945	-0.60519	1.73493e-06	0.0614258	15.75	0.107017
ASCL2	Autosomal	-0.250918	-0.729791	-0.844807	-0.723748	-0.604412	-0.455723	-0.556619	1.78949e-08	0	4.99273	0.416768	-0.336622	-0.245056	-0.780044	-0.716911	-0.40759	-0.704333	-1.08549	-0.10918	-0.613338	-0.704811	-1.70023	-0.597978	7.03269e-08	0.0311939	13.1124	0.217453
DEFA1B	Autosomal	NA	-0.773724	NA	-0.588173	-0.57983	-0.239786	-0.537544	3.60628e-08	0	2.63136	0.452018	NA	-0.798795	NA	NA	NA	-0.683297	NA	NA	-0.979649	-0.940916	NA	-0.935744	2.05378e-20	0	0.714499	0.869788
BPI	Autosomal	-0.468025	-0.927946	-0.396985	-0.602885	-0.343233	-0.552717	-0.519702	1.70796e-07	0	2.7731	0.734917	-0.35032	0.0761807	-0.0869546	-0.597058	-0.232329	-0.32319	-0.48391	-0.333018	-0.483364	-0.927579	-0.646939	-0.382076	3.5313e-05	0	5.85772	0.827072
ZBED1	PAR1	-0.510608	-1.42002	-1.16599	-0.647941	-0.746796	-0.398397	-0.778927	2.18313e-07	0.077353	11.8768	0.0365159	-0.516216	-0.896174	-0.627232	-0.934373	NA	-1.37374	-1.49416	-0.975683	-0.94225	-0.741426	NA	-0.97452	2.97922e-20	0	5.79156	0.670568
NUDT3	Autosomal	-0.501513	-0.391485	-0.237211	-0.744798	-0.152081	-0.613757	-0.416784	2.43111e-07	0	3.77968	0.581552	0.564276	-0.244072	-0.0146419	-0.394005	-0.326591	-0.780855	0.210012	-0.168727	-0.378109	-0.177965	NA	-0.257437	0.0204405	0.0507342	16.5532	0.0561898
DDX3Y	Y	-1.36569	-4.6524	-2.00132	-23.644	NA	-9.77307	-6.59155	4.67075e-07	7.52831	210.922	0	-8.63284	-9.0516	-1.73094	NA	-21.758	-11.8829	-0.797066	NA	-0.794026	-4.62556	-4.84901	-6.2398	2.6894e-09	8.67442	265.815	0
PPM1H	Autosomal	-0.399221	-0.602444	NA	-0.960371	-0.968534	-0.665455	-0.60128	5.84564e-07	0	2.59059	0.628491	-0.259979	0.0312615	0.261418	-0.161357	0.681473	0.0488738	0.481319	NA	-0.143745	-0.874812	-0.225193	0.022301	0.857028	0.044707	12.8912	0.167592
DEFA1	Autosomal	-0.6948	-0.773724	NA	NA	-0.621698	-0.254572	-0.567142	1.62793e-06	0	2.95884	0.398015	0.0616887	-0.798795	-0.111257	-0.704431	NA	-0.683297	-0.443719	-0.637124	-0.993581	-0.860092	NA	-0.658552	1.43181e-10	0	7.95542	0.437837
UTY	Y	-1.46933	-4.82466	-1.38776	-22.0699	NA	-1.41385	-3.53175	2.26202e-06	2.32834	158.998	0	-10.4918	-3.71642	-1.57678	NA	-14.8566	-3.41063	-0.77767	-2.11203	-0.954746	-1.59241	-28.8635	-3.28604	1.3691e-10	1.97675	229.224	0
ELANE	Autosomal	NA	-0.980274	NA	-0.714882	-0.577369	-0.419202	-0.626981	3.67845e-06	0	2.39077	0.495355	0.00840748	-0.823526	NA	NA	1.04485	-0.569255	NA	NA	-0.824778	-0.912468	-1.6468	-0.506598	0.0873896	0.459872	27.397	0.000121992
OAZ1	Autosomal	-0.46502	-0.464069	-0.150061	-0.488575	-0.440552	-0.586453	-0.426109	4.07922e-06	0	2.28132	0.809007	-0.670505	0.62058	-0.445131	0.124459	-1.38836	-0.652415	-0.0650689	-0.433498	-0.355255	-0.245156	-0.433837	-0.316049	0.0501617	0.179566	29.9253	0.000881069
PRKY	Y	-9.19875	-2.48095	-14.5192	-8.95034	NA	-3.09217	-7.49562	4.11807e-06	12.6541	202.615	0	NA	-2.03563	-6.57316	NA	-4.99875	-1.44445	-5.17382	-5.47317	-6.27228	-14.2859	-4.76924	-5.23427	1.82834e-10	5.39956	169.675	0
DEFA3	Autosomal	-0.659445	-0.773724	NA	NA	-0.611458	-0.221748	-0.544023	7.58173e-06	0.00301202	3.15713	0.368027	NA	-0.798795	-0.111233	-0.76294	NA	-0.683297	-0.401359	-0.608	-0.990505	-0.882763	NA	-0.689518	5.70903e-11	0	5.90337	0.551077
ALDH2	Autosomal	-0.625471	-0.872987	-0.467131	-0.523178	0.022115	-0.464678	-0.485445	9.00845e-06	0.0125627	6.05905	0.300515	-0.107249	0.365408	-0.44595	-0.262035	-0.553288	-0.400162	-0.0804701	-0.500763	-0.274964	-1.11494	-0.723118	-0.320714	0.00164181	0.0113683	11.1047	0.349417
PCOLCE2	Autosomal	-0.461791	-0.558052	-0.575772	-0.468504	NA	-0.283886	-0.461561	1.21971e-05	0	1.0326	0.904813	0.123777	-0.459238	-0.0831249	NA	0.774236	-0.0974789	0.0474397	NA	-0.0213648	-0.373508	NA	-0.0163792	0.892925	0.0142786	7.94916	0.337098
ZFY	Y	-2.45405	-0.488513	-2.8251	-12.7542	-0.542367	-4.59662	-3.39292	1.344e-05	3.24403	161.696	0	-1.72666	-1.34757	-2.39593	-4.32781	-9.31364	-0.406124	-0.7674	-2.25238	-0.691652	-3.21336	-2.4303	-2.2834	1.09783e-09	1.321	150.077	0
TESC	Autosomal	-0.299237	-0.679349	-0.440645	-0.281215	-0.670004	-0.315913	-0.422514	1.58286e-05	0	2.49248	0.777627	-0.13915	0.230762	-0.299431	-0.812968	-0.669107	-0.505664	-0.475038	-0.517917	-0.408578	-0.476571	-0.533461	-0.42803	3.82288e-06	0	7.08637	0.717266
FIS1	Autosomal	-0.476246	-0.339627	-0.409665	-0.417587	-0.642863	-0.242446	-0.416885	2.00957e-05	0	1.50558	0.912425	0.137906	-0.10405	-0.1521	-0.549866	-1.34081	-0.629615	-0.45734	-0.239768	-0.474463	0.277687	-0.657463	-0.386685	0.000641414	0.0331038	13.1896	0.213264
CEACAM8	Autosomal	-0.315323	-0.898536	-0.292536	-0.49792	-0.382814	-0.390952	-0.417538	2.40099e-05	0	3.36476	0.643942	NA	-0.682602	-0.151156	-0.74151	0.619245	-0.443284	-0.424304	-0.455028	-0.594369	-0.836593	-0.521375	-0.435709	0.000265891	0.0397076	12.6212	0.180509
FXYD6	Autosomal	-0.491717	-0.26314	-0.407473	-0.786929	0.920748	-0.465006	-0.441937	2.41448e-05	0	4.57978	0.469281	NA	0.473303	0.474434	-0.0750076	-0.593151	-0.810842	-0.236624	0.128741	-0.20256	-0.245527	-0.545482	-0.122363	0.311386	0.0441915	13.1091	0.157733
CEACAM6	Autosomal	-0.435304	-0.943728	-0.381014	-0.542865	-0.00498304	-0.618667	-0.513006	2.49062e-05	0.0331824	8.03944	0.154076	0.0344191	-0.449936	0.117986	-0.669732	-1.05532	-0.723386	-0.198442	-0.567818	-0.615675	-0.912913	-0.791813	-0.532958	2.97806e-09	0.000384967	10.0423	0.436791
ASB13	Autosomal	-0.679735	-0.37102	-0.368539	-0.855281	0.19566	-0.28019	-0.457117	2.72276e-05	0.00571151	5.42412	0.366338	-0.893053	-0.294309	-0.389709	-0.659136	0.606882	-0.0233203	-0.0605608	0.0351107	-0.116183	0.0158416	-1.42337	-0.197077	0.120191	0.0644333	16.2361	0.0930692
CHP1	Autosomal	NA	-0.79945	NA	-0.499941	NA	NA	-0.708303	3.92207e-05	0	0.640078	0.423683	-0.60527	0.084628	NA	NA	NA	-0.384046	NA	NA	NA	NA	-0.936003	-0.310501	0.146362	0.0682265	4.83673	0.18415
PSMB7	Autosomal	-0.241951	-0.358874	-0.56797	-0.141164	-0.224773	-0.734779	-0.400176	4.29828e-05	0	4.60821	0.465537	0.230928	-0.0209227	-1.08747	0.219889	-1.41319	-0.0100813	0.121954	-0.012042	-0.0450821	-0.247273	-0.577942	-0.20314	0.149431	0.109279	21.2662	0.0193117
TUBGCP3	Autosomal	-0.458034	-0.632516	-0.248433	-0.360111	NA	-0.236565	-0.400832	4.87764e-05	0	2.45463	0.652778	-0.209534	-0.179964	0.110953	NA	0.0456551	-0.221551	-0.147554	NA	-0.127886	-0.0980679	0.202572	-0.11034	0.265467	0	1.30816	0.995454
RNF215	Autosomal	-0.469906	NA	NA	-0.486944	NA	-0.656102	-0.538606	5.65434e-05	0	0.421575	0.809946	0.93536	NA	0.658729	NA	NA	-0.433567	0.194466	NA	0.0305386	-0.504372	0.21846	0.115998	0.483005	0.0656098	9.34203	0.155236
C16orf45	Autosomal	NA	-0.730412	NA	-1.01498	NA	NA	-0.855352	8.2368e-05	0	0.422597	0.515644	0.156035	-0.738455	NA	NA	-0.71875	0.128347	NA	NA	NA	-0.159573	-0.338829	-0.340955	0.0418121	0.0154469	5.50048	0.357893
STK32B	Autosomal	-0.39665	-0.337327	-0.10716	-0.624684	NA	-0.670884	-0.403886	0.00012607	0	3.86001	0.425283	0.0626129	-0.0967649	-0.0987625	NA	-0.0598991	0.102055	-0.341665	NA	-0.117583	-0.453576	NA	-0.140651	0.207424	0	1.82223	0.969021
CD99	PAR1	-0.416749	-0.478621	-1.19582	-0.613025	-0.165185	-1.45719	-0.716256	0.000175704	0.167289	21.6572	0.000608257	NA	-0.586741	-0.658227	-1.00187	NA	-0.414567	-0.614014	-0.504952	-0.536115	-0.991697	NA	-0.603653	3.63554e-10	0	3.01904	0.883236
IAH1	Autosomal	-0.320682	NA	NA	-0.433454	-0.245272	-0.743609	-0.437782	0.000232634	0	2.71907	0.436996	NA	NA	-0.17227	-0.648058	NA	0.156071	0.377876	-0.118322	-0.0156222	-0.352314	-0.324604	-0.0581322	0.581373	0.00849409	7.72934	0.357065
CYBB	X	-0.273825	-0.557953	-0.0207629	-0.98164	-0.389602	-0.461336	-0.410154	0.000255635	0.0260805	7.70655	0.173167	-0.249207	0.591714	-0.161771	-0.220669	0.324308	-0.286565	0.296522	0.10082	-0.274212	-0.750305	0.532308	0.00894636	0.944361	0.0898864	21.8478	0.0158989
PALLD	Autosomal	-0.0147747	-0.515147	-0.73803	-0.769368	-0.511283	-0.377866	-0.450873	0.000269702	0.0327779	7.98392	0.157124	-0.834919	-0.385748	-0.478998	-0.736714	-0.192764	-0.047038	0.258106	-0.400518	0.0188878	-0.228934	0.462969	-0.214305	0.028627	0.022514	12.8463	0.232395
STAB1	Autosomal	-0.57528	-0.162338	-0.296903	-1.10571	-0.438215	-0.248122	-0.415723	0.000328222	0.0262908	7.47151	0.187868	-0.0338915	0.517661	-0.330277	-0.544817	0.328639	-0.353598	-0.186462	0.0293869	-0.750823	-0.314199	-1.00872	-0.208171	0.153097	0.130437	24.6092	0.00613762
TMSB4Y	Y	-4.17831	-0.693742	-6.92292	-1.85591	NA	-4.16756	-3.53097	0.000332045	4.6774	139.265	0	-0.965568	-2.02687	-5.22738	NA	-2.44799	-0.757131	-1.59233	-3.3961	-1.59032	-2.71607	-6.98327	-2.41511	4.19738e-11	1.06196	67.1975	5.38206e-11
TNFAIP2	Autosomal	-0.656128	-0.369705	-0.49366	-1.13386	-0.098415	-0.165755	-0.45284	0.000349714	0.0419931	8.97803	0.109944	-0.203403	0.240426	0.434878	-0.0477012	0.255227	-0.565408	-0.668488	0.428152	-0.645199	-0.405409	-0.126458	-0.124706	0.390562	0.129836	24.582	0.00619661
LGALS1	Autosomal	-0.595318	0.113358	-0.635113	-0.403512	-0.163175	-0.665936	-0.430437	0.000388479	0.0286727	7.43162	0.190468	-0.4478	-0.0242678	-1.10523	-0.339221	-1.50878	-0.214986	0.00751252	-0.437389	-0.484523	-0.894166	-0.912558	-0.513019	0.000102885	0.0761833	17.2305	0.0694168
ABCA13	Autosomal	-0.567088	NA	-0.222504	-0.500431	NA	-0.327982	-0.400095	0.000413365	0	1.6056	0.65812	0.244984	NA	0.161145	NA	1.18806	NA	-0.0552807	NA	-0.108087	-0.358397	-0.854059	0.0522863	0.799713	0.165412	14.6256	0.0233774
ROGDI	Autosomal	-0.695504	-0.339135	-0.00383751	-0.478807	-0.28946	-0.668279	-0.419514	0.000454749	0.0264695	7.2507	0.202653	-0.641312	0.0316621	-0.138736	-0.0718019	-0.0116797	-0.297253	-0.293289	-0.247046	-0.446137	-0.560566	-0.951354	-0.2871	0.00245077	0	5.58277	0.849015
VENTX	Autosomal	-0.428265	-0.591419	-0.656094	-0.535832	0.234559	-0.642991	-0.450601	0.000458878	0.0379375	8.15642	0.147823	-0.748824	0.138067	-0.393608	-0.241883	-0.114334	-0.0994546	-0.517699	-0.364021	-0.722926	-0.538084	-1.09903	-0.412594	1.54227e-05	0	9.46785	0.488351
SCPEP1	Autosomal	-0.366986	-0.768937	-0.465197	-1.09264	0.125243	-0.677339	-0.509979	0.000614049	0.0705781	10.895	0.0535012	-0.136865	0.46885	-0.137988	-0.396655	-0.72651	-1.00937	0.113961	-0.268236	-0.386659	-0.906668	-0.16452	-0.290872	0.0181776	0.0560738	15.4345	0.117006
FAAH	Autosomal	-0.731881	-0.818522	-0.354403	-0.402477	0.16922	-0.763978	-0.496684	0.000698898	0.0663686	10.4951	0.0623625	NA	-0.169538	0.109764	-0.148332	0.0918515	-0.348807	-0.6989	-0.288315	-0.69964	-0.751487	-1.28901	-0.39502	0.000618576	0.0315309	11.8873	0.219735
AGO4	Autosomal	NA	-0.601337	NA	-0.874402	NA	NA	-0.721914	0.000758876	0	0.400048	0.527064	NA	0.543095	NA	NA	NA	-0.319325	NA	NA	NA	NA	0.431966	0.15666	0.625644	0.197157	5.75041	0.0564046
